# Supplementary material for: Characterization of 19 Genes Encoding Membrane-Bound Fatty Acid Desaturases and their Expression Profiles in Gossypium raimondii Under Low Temperature
Source: PLoS One. 2015 Apr 20;10(4):e0123281. doi: 10.1371/journal.pone.0123281 (PMC4404247; doi:10.1371/journal.pone.0123281)
Supplement: S1 Table — (XLSX) [file pone.0123281.s002.xlsx]

## Sheet: Sheet1
S1 Table. The membrane-bound fatty acid desaturases in Arabidopsis and rice.
Species	Gene locus	Gene symbol
Arabidopsis thaliana	AT3G12120	AtFAD2
	AT4G30950	AtFAD6
	AT2G29980	AtFAD3
	AT3G11170	AtFAD7
	AT5G05580	AtFAD8
	AT4G04930	AtDSD1
	AT3G61580	AtSLD1
	AT2G46210	AtSLD2
	AT1G06080	AtADS1
	AT2G31360	AtADS2
	AT3G15850	AtADS3/AtFAD5
	AT3G15870	AtADS4
	AT1G06350	AtADS5
	AT1G06360	AtADS6
	AT1G06100	AtADS7
	AT1G06090	AtADS8
	AT1G06120	AtADS9
Oryza sativa	LOC_Os02g48560	OsFAD2.1
	LOC_Os07g23410	OsFAD2.2
	LOC_Os07g23430	OsFAD2.3
	LOC_Os08g34220	OsFAD6
	LOC_Os12g01370	OsFAD3.1
	LOC_Os11g01340	OsFAD3.2
	LOC_Os03g18070	OsFAD7
	LOC_Os07g49310	OsFAD8
	LOC_Os02g42660	OsDSD1
	LOC_Os09g16920	OsSLD1
