# Supplementary material for: Characterization of 19 Genes Encoding Membrane-Bound Fatty Acid Desaturases and their Expression Profiles in Gossypium raimondii Under Low Temperature
Source: PLoS One. 2015 Apr 20;10(4):e0123281. doi: 10.1371/journal.pone.0123281 (PMC4404247; doi:10.1371/journal.pone.0123281)
Supplement: S2 Table — (XLSX) [file pone.0123281.s003.xlsx]

## Sheet: Sheet1
S2 Table. PCR primers used in this study.
Gene name	Forward primer (5'-3')	Reverse primer (5'-3')
GrFAD2.2	TGCAACATACTCACTCGGCAT	ACACTTTGTTCAACACCCCGTA
GrFAD2.3	CCTCGCTGTCACCTATGCTCT	TCAACCAGTCCCACTCCGAAG
GrFAD2.4	TCGACAATGCCTCACTATCATGC	TAGAGACACTCCTTCGCCTC
GrFAD2.5	TTTACGGTGTCCCATTGCTCA	GCTCCACGTAACCAATCCCAT
GrFAD6	GCATTGTGATTACCCTCGTTG	CCAATTCCATGTAGCCTCGTT
GrFAD3.1	ATATCCACTGCCTGTTGGTC	ACTCCATTCCTTGCCACGGTA
GrFAD3.2	GGCTTACAACAATAGACCGTGA	GCTGCTTTTGTAGCTTCGACT
GrFAD7	ACCTTGCCTTTCCCTATGCTTG	AAGCCAACCATTGCCGTCCA
GrFAD8.1	GCCCCATTTAGAGTTGCATCCG	TAACACCACAGCGACATCCCT
GrFAD8.2	AGTTTCCTTTCCCCTTGCTTG	ATGGCTGTCCAACATAAGCTG
GrDSD1	CTCAGCCACAATCTTGCCTT	TACTAGTCACGAATTGGGCTT
GrDSD2	ATGGCAGGACATTTTATCTCCG	TTCCAAGCCTTCGTAATACTCG
GrSLD1	GTCAAGACGCCACCGATGCT	TGTCCCGTGTCCTTTCTTGTCG
GrSLD2	TTCAGAAAACTTGCTGCCGAG	GAATCCCAGTAAAGCACCCGAA
GrSLD3	TGTTCCCTAGGTTGCCTCGTT	CACGTCCCTAGCTTCCATAGCAG
GrSLD4	CTCCTGCTTTCCTATCTACCCAA	TCCAAGATGAACACGCTATGTCC
GrSLD5	TTCTTGCCAGCTTCGCCGTCA	TCGAACCAGTCGTTGCCTGT
GrFAD5	CCACATGAACTGGCTCTTCGAT	AGCAAAGCTCCAAGTGCGAT
UBQ7	GAAGGCATTCCACCTGACCAAC	CTTGACCTTCTTCTTCTTGTGCTTG
