# Supplementary material for: Characterization of 19 Genes Encoding Membrane-Bound Fatty Acid Desaturases and their Expression Profiles in Gossypium raimondii Under Low Temperature
Source: PLoS One. 2015 Apr 20;10(4):e0123281. doi: 10.1371/journal.pone.0123281 (PMC4404247; doi:10.1371/journal.pone.0123281)
Supplement: S3 Table — (XLSX) [file pone.0123281.s004.xlsx]

## Sheet: Sheet1
S3 Table. The conserved histidine boxes of membrane-bound FAD proteins in G. raimondii, Arabidopsis and rice.
Gene name	Protein length (amino acids)	Histidine-box 1 (position)	Histidine-box 2 (position)	Histidine-box 3 (position)
AtFAD7	446	HDCGH (163-167)	HRTHH (199-203)	HVIHH (366-370)
AtFAD8	435	HDCGH (156-160)	HRTHH (192-196)	HVIHH (359-363)
GrFAD7	450	HDCGH (169-173)	HRTHH (205-209)	HVIHH (372-376)
GrFAD8.2	477	HDCGH (199-203)	HRIHH (235-239)	HVIHH (402-406)
GrFAD8.1	446	HDCGH (167-171)	HRTHH (203-207)	HVIHH (370-374)
OsFAD7	458	HDCGH (176-180)	HRTHH (212-216)	HVIHH (379-383)
OsFAD8	413	HDCGH (139-143)	HRTHH (175-179)	HVIHH (342-346)
OsFAD3.2	384	HDCGH (99-103)	HRTHH (135-139)	HVIHH (301-305)
OsFAD3.1	385	HDCGH (100-104)	HRTHH (136-140)	HVIHH (302-306)
GrFAD3.2	388	HDCGH (107-111)	HRTHH (143-147)	HVIHH (310-314)
GrFAD3.1	376	HDCGH (92-96)	HRTHH (128-132)	HVIHH (295-299)
AtFAD3	386	HDCGH (101-105)	HRTHH (137-141)	HVIHH (304-308)
OsFAD2.1	452	HECGH (176-180)	HRRHH (212-216)	HVAHH (387-391)
OsFAD2.2	390	HECGH (112-116)	HQRHH (148-152)	HVVHH (325-329)
OsFAD2.3	469	HECGH (192-196)	HRRHH (228-232)	HVLHH (404-408)
GrFAD2.1	292	HECGH (49-53)	HRRYH (85-89)	_
GrFAD2.2	383	HECGH (104-108)	HRRHH (140-144)	HVAHH (314-318)
AtFAD2	383	HECGH (105-109)	HRRHH (141-145)	HVAHH (315-319)
GrFAD2.3	383	HECGH (105-109)	HRRHH (141-145)	HVAHH (315-319)
GrFAD2.4	377	HECGH (99-103)	HRRHH (135-139)	HVAHH (309-313)
GrFAD2.5	384	HECGH (105-109)	HRRHH (141-145)	HIAHH (315-319)
OsFAD6	454	HDCAH (178-182)	HDRHH (214-218)	HVPHH (374-378)
AtFAD6	448	HDCAH (171-175)	HDRHH (207-211)	HIPHH (367-371)
GrFAD6	442	HDCAH (166-170)	HDRHH (202-206)	HIPHH (362-366)
OsDSD1	328	HELSH (98-102)	HLEHH (135-139)	HNEHH (266-270)
AtDSD1	332	HELSH (103-107)	HLEHH (140-144)	HNEHH (271-275)
GrDSD1	324	HELSH (94-98)	HLEHH (131-135)	HNEHH (262-266)
GrDSD2	331	HELSH (101-105)	HLEHH (138-142)	HNEHH (269-273)
OsSLD1	466	HDSGH (177-181)	HNTHH (214-218)	QIEHH (390-394)
GrSLD1	447	HDSGH (158-162)	HNAHH (195-199)	QVEHH (372-376)
GrSLD2	447	HDSGH (158-162)	HNAHH (195-199)	QIEHH (372-376)
GrSLD3	325	HDSGH (158-162)	HNAHH (195-199)	QLEHH (249-253)
AtSLD1	449	HDSGH (160-164)	HNAHH (197-201)	QLEHH (374-378)
AtSLD2	449	HDSGH (160-164)	HNAHH (197-201)	QLEHH (374-378)
GrSLD4	447	HDSGH (158-162)	HNAHH (195-199)	QLEHH (372-376)
GrSLD5	447	HDSGH (158-162)	HNAHH (195-199)	QLEHH (372-376)
AtADS1	305	HRNLAH (83-88)	HRYHH (120-124)	HNNHH (252-256)
AtADS2	307	HRNLAH (85-90)	HRYHH (122-126)	HNNHH (254-258)
AtADS3/AtFAD5	371	HRNLSH (148-153)	HRYHH (185-189)	HNNHH (317-321)
GrFAD5	386	HRNLSH (164-169)	HRYHH (201-205)	HNNHH (333-337)
AtADS4	361	HRNLSH (140-145)	HRYHH (177-181)	HNNHH (309-313)
AtADS5	300	HRNLSH (78-83)	HRFHH (115-119)	HNNHH (247-251)
AtADS6	299	HRNLAH (77-82)	HRFHH (114-118)	HNNHH (246-250)
AtADS7	299	HRNLTH (77-82)	HRFHH (114-118)	HNNHH (246-250)
AtADS8	299	HRNLTH (77-82)	HRFHH (114-118)	HNNHH (246-250)
AtADS9	299	HRNLTH (77-82)	HRFHH (114-118)	HNNHH (246-250)
_ represents no the histidine-box.
